# Supplementary material for: Impact of fixation duration on messenger RNA detectability in human formalin-fixed paraffin-embedded brain tissue
Source: Brain Commun. 2024 Nov 28;6(6):fcae430. doi: 10.1093/braincomms/fcae430 (PMC11630792; doi:10.1093/braincomms/fcae430)
Supplement: fcae430_Supplementary_Data [file fcae430_supplementary_data.zip]

Archive with 1 entries (1 files):
- Supplementary_Fig1.ai
